# Supplementary material for: Discovery of lahS as a Global Regulator of Environmental Adaptation and Virulence in Aeromonas hydrophila
Source: Int J Mol Sci. 2018 Sep 11;19(9):2709. doi: 10.3390/ijms19092709 (PMC6163582; doi:10.3390/ijms19092709)
Supplement: Supplementary file 1 [file ijms-19-02709-s001.zip]

Archive with 3 entries (2 files):
- Supplementary Files/
- Supplementary Files/Figure S1.tif
- Supplementary Files/Table S1 S2.doc
